# Supplementary material for: The transcription factor CsS40 negatively regulates TCS1 expression and caffeine biosynthesis in connection to leaf senescence in Camellia sinensis
Source: Hortic Res. 2023 Aug 10;10(9):uhad162. doi: 10.1093/hr/uhad162 (PMC10508035; doi:10.1093/hr/uhad162)
Supplement: Web_Material_uhad162 [file web_material_uhad162.zip]

Archive with 2 entries (2 files):
- Supporting Figures.docx
- Supporting Tables.xlsx
