# Supplementary material for: The transcription factor CsS40 negatively regulates TCS1 expression and caffeine biosynthesis in connection to leaf senescence in Camellia sinensis
Source: Hortic Res. 2023 Aug 10;10(9):uhad162. doi: 10.1093/hr/uhad162 (PMC10508035; doi:10.1093/hr/uhad162)
Supplement: Web_Material_uhad162 [file web_material_uhad162.zip › Supporting Tables.xlsx]

## Sheet: Supporting Table S1
Supporting Table S1 Sequencing results of positive clones.
No.	Functional description of Un gene	Species	NCBI ID	Sequence
No.2	Carbonic anhydrase 2-like	Camellia sinensis	XP_028074938.1	GTGCAAACAGGAAATACCATACGACGTACCAGATTACGCTCATATGACAAGTTTGTACAAAAAAGTTGGAACGCCTGCTGCCTCACCTCTCTCTCTCAATCTTCTCTCATCAAGAATAGACCTAATAATACTACATTAGGACGTCTTTCGGCTATTGCCAGGCTTACTTCTTCTTCTTCATCTTCATCTTCTCCACCTAGTCTCATCAGAAACGAGCCTGTTTTTGCTGCCCCTCAACCCATTATCACCCCCTCTTGGAGAGAAGATATGGGGACCGAGTCGTATGAGGAGGCCATTGCTGGACTCAAGAAACTTCTGAGGGAGAAGAGTGAGCTTGAACCTATTGCAGCTACAAAGATCGATCAAATAACTGCAGAATTGCAAACATCGGTTGAAAGC…
No.4	CBS domain-containing protein CBSX3, mitochondrial-like	Camellia sinensis	XP_028121147.1	GACCAGCAGGGGGCATATGCTACGAATTTGACTAGGCTCAGATGAGAAGGTTGCACAAAAAAGATGAAATTCGCTCTTCTATCATGTCTGATTGGACAAATCTCAGATCATGTAAAAATGCAAGGTGGAATCCAAAAACTGATGTCACATGGGAAGAATGCAGTGCTTCAACACATCCGTTTAGTGAACCCAGTAATGCGCCCTCTTTTGTTTCCTCGCTATGAGTCAGTAGCTGCCTCTTCTCGCATGGAAGAGCATGGTTTTGAAAGCACCACCATTTCTGATATCTTGAAAGGCAAAGGTAAAAGTGCTGACGGATCCTGGCTGTGGTGTACTACAGATGACACTGTTTATGAAGCTGTGAAATCGATGACACAACACAATGTTGGAGCCTTGGTT…
No.7	Uncharacterized protein LOC114265397	Camellia sinensis	XP_028062024.1	CGGAAACAGCATACATACGACGTACCAGATTACGCTCATCTGACAAGTTTGTACAAAAAAGTTGGAGACAATCCTATAATTTGACAAGCTAGAGAGAATAACAGAGCAAAGGGCATAGAAAATGGCTTCTGTTTCAATGGCTATGCCATTAACTTGTGCATCCCACAAGAGGCTACAACAACAGCCAAGCTCTGAAGCCTTTTTTAGGCCCCTCTCAGTGAGGCCATCAAAGAAGTCCGTGGCTGTGAATTTCAAGGCCAGGGCTCGGTTTGAAGTCAAAGCCTCTCTGAAGGAAAAGGCCATCACAGGGCTAATAGCAGCTGCATTGACAGCTTCCATGGTGATGCCTGAGGTGGCTGAGGCAGCTGGGCCTGGTGTCACTCCCTCTCTCGAGAACTT…
No.8	Mediator of RNA polymerase II transcription subunit 31	Camellia sinensis	XP_028102506.1	GGCAACATGCATCCATACGACGTACCAGATTACGCTCATATGACAAGTTTGTACAAAAAAGTTGGCGAAGACCTCCGAAACAGGTGAAGTTAGGGTTTCACACCTATGGCTTCTAATCAGGAAACCGACGCTTCGGCCAACACTCCATCCTCGCCGAAAATCATATACAAGGATCCAGATGATGGACGCCAACGGTTCTTGCTCGAACTTGAATTTGTGCAGTGTCTTGCTAACCCCACCTACATCCACTATTTGGCTCAAAATCGCTATTTTGAAGATGAAGCTTTCATTGGCTACTTGAAATACCTTCAATATTGGCAACGACCAGAGTACCTTAAGTTTATAATGTATCCACATTGCCTATTCTTTCTTGAGCTTCTCCAAAATGCAAATTTCCGG…
No.10	Hypothetical protein TEA_005118	Camellia sinensis	THG18975.1	TTGGACAGCATCCATACGACGTACCAGATTACGCTCATATGACAAGTTTGTACAAAAAAGTTGGAAGGAGGTTATCGAAGCAATAGATGAGGAAAACAAGTCAGTAACCTTCAAGGTTATTGGAGGAGATGTCACAGAGCTGTACAGGACATTCAAAATCACTGTTCATGTGGATACAAAGGGCGAAAACAACTTGGTGACATGGACTTTTGAGTATGAGAAGAAGAGTGAGGATGTTGAAGATCCAAATACCTTGATGGATTTCGCCATCAATGTCTCCAAAGATATTGAGAGTCACCATCTCAAGTCATAGACACCTTTGGGCGTGTGTGTGTCAAATGTCAATCTTACCAGCTAATAATTGCAGTGTGGTGAAACTTCTAAGTAAGTGTGTAAGAT…
No.11	14-3-3-like protein A	Camellia sinensis	XP_028095437.1	CTGATCAGCATACCATACGACGTACCAGATTACGCTCATTCTGACAAGTTTGTACAAAAAAGTTGGAAATCGCTCCTTGCTTTGCAAGAGAAAGATTCGCTGTGTCGAGAAAGAAGTAGGTATTAGTGTAGCATAGCAAATATGGTGGCAACTGAAGCATCACGCGAGGAGAATGTTTACATGGCCAAATTGGCCGAACAAGCTGAAAGATATGAAGAAATGGTTGAATTTATGGAGAAAGTGGCAAAGACAGTGGATGTTGAGGAGCTGACTGTGGAGGAAAGGAACCTCCTTTCCGTGGCTTACAAGAATGTGATTGGGGCTAGGAGGGCTTCTTGGAGAATTATCTCTTCTATTGAGCAGAAGGAAGAGAGCCGTGGAAACGAAGATCATGTCTCT…
No.12	Pyrophosphate-energized vacuolar membrane proton pump-like	Camellia sinensis	XP_028062929.1	TCGGCGGGTAGGCACTATTGCTACGATTTTGACTGATAGTGACGTGAAGGTTGCACCAAATAGATGAGTAATGCTCTCATAGGATGGAACGTGGGAGAAAAGCTTCGGGATTGGTTTTCTGCCATGACAATGAAAAGTGTTGGGAAAGCAGCTCTTAAAATGGTTGAGGAAGTGCGTAGACAATTCAGGGACATCCCTGGCCTCATGGAAGGCACTGCCAAGCCTGACTATGCTACGTGGGTGAAAATCTCCACAGATGCCTCACTCAGAGAAATGATTCCTCCTGGTGCTCTTGTCATGCTCACGCCCCTCATTGTTGGCATCCTTTTTGGTGTTGAAACACTATCTGGTGTGCTTGCCGGAGCCCTTGTATCTGGGGGACAGATTGCTATCTCTGCA…
No.15	Proteasome subunit alpha type-2-B	Camellia sinensis	XP_028091446.1	TGGCGGAGAGGCACCATGCTTCGATCCTGACTGGCTCGACCTGTTCGTTGCACCAAATTGATGGACCATGCTTTCCTACAGTGCCAACTCCGACCATCACTCTCGGGTCCATCGTCGCCGTTTTTTCTACTTTTTTTTATTTACTCCTTCCATTCAACATATCATGGGAGATAGTCAGTATTCATTCTCTCTCACCACATTCAGCCCTTCTGGGAAGCTTGTTCAAATTGAACATGCCTTAACAGCTGTTGGATCTGGCCAAACATCTTTAGGGATTAAAGCTGCTAATGGAGTTGTTATTGCGACAGAGAAGAAACTACCATCTATCTTGGTTGATGAAGCTTCGGTGCAAAAGATTCAGATATTGACTCCCAATATTGGAGTTGTGTACAGCGGCAT…
No.17	Uncharacterized protein LOC114277741	Camellia sinensis	XP_028075486.1	CGGCAACAAGCAATACCATACGACGTACCAGATTACGCTCATATGACAAGTTTGTACAAAAAAGTTGGCTAATGGAAGACCTATAGATATATATAGAATCTGTGCATATTCTTATAATTTAGATACAGAGTCCTGAAAAATCAGGACTCCGGTCGCTAGCTACGGTGGTTTTAGTGGTGGTGGTGGTGGTGATATATGGCGAAGGGTCGGAAACTAACAACTAGTCGCAGCGATCGTCTGTTGGGCCGATACAACTACGGTCAGGCCCAAGGAATGGTGACCGAGTCATCGGAGCTCGGTGAAGAGGACGTGTGGTCGATGGTCGATGACATGGTCAACGGCGGCGAAAATCACTCAATGGGCAGTTCCGGAGGCGCGTGGAGCCCACGCGCCGCCGCG…

## Sheet: Supporting Table S2
Supporting Table S2 The names and sequences of primers for TCS1 gene amplification.
Gene ID	Prime	Primer sequence (5’to 3’)
TEA015791	Primer F	GCTCGCCCTAGCATGATTATTA
	Primer R	GGGTATGTATCGTATGCACCTTAT
Actin	Primer F	CAGACCGTATGAGCAAGGAAAT
	Primer R	GTGCTTAGGGATGCAAGGATAG

## Sheet: Supporting Table S3
Supporting Table S3 The promoter of TCS1 gene sequence amplification primer.
Gene ID	Prime	Primer sequence (5’to 3’)
Pro-TCS1 (TEA015791)	F	GAAACAGCTATGACATGAATTCCCTGCTCG
	R	CTACAGGACGTAACATGTCGACGCCTCGTC

## Sheet: Supporting Table S4
Supporting Table S4 Probe primers for EMSA assay
Probe Name	Prime	Primer sequence (5’to 3’)
Probe-1	F	5'-CCTGCTCGCCCTAGCATGATT﹣3'
	R	5'﹣TCTCTAATAAACCAACTG﹣3'
Probe-2	F	5'﹣AATGACATATTTCAATTG﹣3'
	R	5'﹣AGTTATAAGGTGCATACG﹣3'
Probe-3	F	5'﹣AACTTTGTCTCAATTTGGTC﹣3'
	R	5'﹣AACTAGTTTAACTGCATTT﹣3'
Probe-4	F	5'﹣TCTAAAATTAAGGATCAA﹣3'
	R	5'﹣AATTTAACAAATATACT﹣3'
Probe-5	F	5'﹣GTTTGTTGGGCAAGTTC﹣3'
	R	5'﹣GTTTTATATGTTGGTTTGT ﹣3'
Probe-6	F	5'﹣CTAATTTGTCACAATGTGC﹣3'
	R	5'﹣AATTGGTGAATTATATT﹣3'
Probe-7	F	5'﹣TACTTGTGTATCACGTGC﹣3'
	R	5'﹣ ATGAAAAGACTGCTCCG﹣3'

## Sheet: Supporting Table S5
Supporting Table S5 Amplification primer sequence of CsS40 gene.
Gene ID	Prime	Primer sequence (5’to 3’)
CsS40	primer F	ACGGGGGACGAGCTCGGTACCATGGCGAAGGGTCG
	primer R	GCTCACCATGTCGACTCTAGAGCCATTAAATCCGGTTTG
